# Supplementary material for: Population Pharmacokinetics and Model-Informed Dose Optimization of Teicoplanin in Adults with Hematological Malignancies
Source: Pharmaceutics. 2026 Jan 12;18(1):100. doi: 10.3390/pharmaceutics18010100 (PMC12844755; doi:10.3390/pharmaceutics18010100)
Supplement: Supplementary file 1 [file pharmaceutics-18-00100-s001.zip]

Archive with 1 entries (1 files):
- pharmaceutics-4048474-supplementary.pdf
